# Supplementary material for: The Impact of Male Social Status on Vaginal Secretory Responses in Mice
Source: Biology (Basel). 2025 Aug 13;14(8):1041. doi: 10.3390/biology14081041 (PMC12383819; doi:10.3390/biology14081041)
Supplement: Supplementary file 1 [file biology-14-01041-s001.zip]

Archive with 1 entries (1 files):
- biology-3772101-supplementary.pdf
